# Supplementary material for: Physical Movement Habit Formation in Sedentary Office Workers: Protocol Paper
Source: Methods Protoc. 2022 Nov 25;5(6):94. doi: 10.3390/mps5060094 (PMC9781315; doi:10.3390/mps5060094)
Supplement: Supplementary file 1 [file mps-05-00094-s001.zip]

Archive with 1 entries (1 files):
- mps-1950974-supplementary.pdf
